# Supplementary material for: An evolutionary conserved detoxification system for membrane lipid–derived peroxyl radicals in Gram-negative bacteria
Source: PLoS Biol. 2022 May 17;20(5):e3001610. doi: 10.1371/journal.pbio.3001610 (PMC9113575; doi:10.1371/journal.pbio.3001610)
Supplement: S1 Data — (XLSX) [file pbio.3001610.s015.xlsx]

## Sheet: Fig1A
	K56-2 (pDA17)	K56-2 (pDA17)	K56-2 (pDA17)	K56-2 (pDA17)	K56-2 (pDA17)	K56-2 (pDA17)	ΔbcnA (pDA17)	ΔbcnA (pDA17)	ΔbcnA (pDA17)	ΔbcnA (pDA17)	ΔbcnA (pDA17)	ΔbcnA (pDA17)	ΔbcnA(pBcnA)	ΔbcnA(pBcnA)	ΔbcnA(pBcnA)	ΔbcnA(pBcnA)	ΔbcnA(pBcnA)	ΔbcnA(pBcnA)	ΔbcnB(pDA17)	ΔbcnB(pDA17)	ΔbcnB(pDA17)	ΔbcnB(pDA17)	ΔbcnB(pDA17)	ΔbcnB(pDA17)	ΔlcoA(pDA17)	ΔlcoA(pDA17)	ΔlcoA(pDA17)	ΔlcoA(pDA17)	ΔlcoA(pDA17)	ΔlcoA(pDA17)	ΔlcoA(pLcoA)	ΔlcoA(pLcoA)	ΔlcoA(pLcoA)	ΔlcoA(pLcoA)	ΔlcoA(pLcoA)	ΔlcoA(pLcoA)	ΔbcnAB ΔlcoA (pDA17)	ΔbcnAB ΔlcoA (pDA17)	ΔbcnAB ΔlcoA (pDA17)	ΔbcnAB ΔlcoA (pDA17)	ΔbcnAB ΔlcoA (pDA17)	ΔbcnAB ΔlcoA (pDA17)	ΔpsrA (pDA17)	ΔpsrA (pDA17)	ΔpsrA (pDA17)	ΔpsrA (pDA17)	ΔpsrA (pDA17)	ΔpsrA (pDA17)
Untreated	231	181	180	262	264	266	462	463	453	571	570	466	291	269	261	250	182	166	240	177	134	233	180	195	253	274	285	260	225	221	326	301	230	264	267	251	404	411	439	460	429	470	275	355	208	247	337	267
Tellurite	465	416	404	495	576	499	914	924	699	700	723	650	531	555	512	450	415	402	423	498	534	519	439	304	680	679	692	601	654	604	419	579	405	535	540	442	819	862	812	958	915	895	669	741	596	589	713	575

## Sheet: Fig1B
K56	ΔbcnA (pDA17)	ΔbcnA (pBcnA)	ΔbcnB (pDA17)	ΔbcnAB (pDA17)	ΔlcoA (pDA17)	ΔlcoA (pLcoA)	ΔbcnAB ΔlcoA (pDA17)	ΔbcnAB ΔlcoA (pBcnA)	ΔbcnAB ΔlcoA (pLcoA)	ΔpsrA (pDA17)
370	60	210	320	40	50	400	70	200	200	260
400	70	320	380	40	140	300	80	300	100	156
300	80	250	360	80	170	300	50	240	220	182
300	100	300	370	100	200	270	50	330	110	280
480	60	360	370	55	210	310	40	260	130	244
360	88	270	410	57	130	250	40	260	140	163

## Sheet: Fig1C
	K56-2	K56-2	K56-2	K56-2	ΔbcnA (pDA17)	ΔbcnA (pDA17)	ΔbcnA (pDA17)	ΔbcnA (pDA17)	ΔbcnA (pBcnA)	ΔbcnA (pBcnA)	ΔbcnA (pBcnA)	ΔbcnA (pBcnA)
37 C	172	163	156	177	275	268	303	285	127	115	203	208
8 C	200	212	263	256	395	383	418	429	307	315	261	248

## Sheet: S2_Fig
	K65-2	K65-2	K65-2	K65-2	K65-2	K65-2	ΔbcnA (pDA17)	ΔbcnA (pDA17)	ΔbcnA (pDA17)	ΔbcnA (pDA17)	ΔbcnA (pDA17)	ΔbcnA (pDA17)	ΔbcnA (pBcnA)	ΔbcnA (pBcnA)	ΔbcnA (pBcnA)	ΔbcnA (pBcnA)	ΔbcnA (pBcnA)	ΔbcnA (pBcnA)	ΔbcnB (pDA17)	ΔbcnB (pDA17)	ΔbcnB (pDA17)	ΔbcnB (pDA17)	ΔbcnB (pDA17)	ΔbcnB (pDA17)	ΔlcoA (pDA17)	ΔlcoA (pDA17)	ΔlcoA (pDA17)	ΔlcoA (pDA17)	ΔlcoA (pDA17)	ΔlcoA (pDA17)	ΔlcoA (pLcoA)	ΔlcoA (pLcoA)	ΔlcoA (pLcoA)	ΔlcoA (pLcoA)	ΔlcoA (pLcoA)	ΔlcoA (pLcoA)	ΔbcnAB ΔlcoA (pDA17)	ΔbcnAB ΔlcoA (pDA17)	ΔbcnAB ΔlcoA (pDA17)	ΔbcnAB ΔlcoA (pDA17)	ΔbcnAB ΔlcoA (pDA17)	ΔbcnAB ΔlcoA (pDA17)	ΔbcnAB ΔlcoA (pBcnA)	ΔbcnAB ΔlcoA (pBcnA)	ΔbcnAB ΔlcoA (pBcnA)	ΔbcnAB ΔlcoA (pBcnA)	ΔbcnAB ΔlcoA (pBcnA)	ΔbcnAB ΔlcoA (pBcnA)	ΔbcnAB ΔlcoA (pLcoA)
Control	117	110	102	98	111	95	83	83	92	85	90	88	96	97	99	110	99	105	97	96	97	99	115	109	90	81	98	82	98	81	91	110	99	87	116	93	88	90	80	83	78	80	112	107	91	106	96	95	87
TBH treated	65	65	58	76	78	56	14.4	14.6	16	18	15.2	14.9	60	69	53	49	44	55	60	62	63	59	54	65	50	56	52	61	61	55	64	53	60	62	56	55	18	15.5	16	16	14.5	15.3	51	64	69	58	61	57	23
[truncated: 17 more columns]

## Sheet: S3_FigA
	K56-2	K56-2	K56-2	K56-2	K56-2	K56-2	ΔbcnA (pDA17)	ΔbcnA (pDA17)	ΔbcnA (pDA17)	ΔbcnA (pDA17)	ΔbcnA (pDA17)	ΔbcnA (pDA17)	ΔbcnA (pBcnA)	ΔbcnA (pBcnA)	ΔbcnA (pBcnA)	ΔbcnA (pBcnA)	ΔbcnA (pBcnA)	ΔbcnA (pBcnA)	ΔbcnB (pDA17)	ΔbcnB (pDA17)	ΔbcnB (pDA17)	ΔbcnB (pDA17)	ΔbcnB (pDA17)	ΔbcnB (pDA17)	ΔlcoA (pDA17)	ΔlcoA (pDA17)	ΔlcoA (pDA17)	ΔlcoA (pDA17)	ΔlcoA (pDA17)	ΔlcoA (pDA17)	ΔlcoA (pLcoA)	ΔlcoA (pLcoA)	ΔlcoA (pLcoA)	ΔlcoA (pLcoA)	ΔlcoA (pLcoA)	ΔlcoA (pLcoA)	ΔbcnAB ΔlcoA (pDA17)	ΔbcnAB ΔlcoA (pDA17)	ΔbcnAB ΔlcoA (pDA17)	ΔbcnAB ΔlcoA (pDA17)	ΔbcnAB ΔlcoA (pDA17)	ΔbcnAB ΔlcoA (pDA17)	ΔpsrA (pDA17)	ΔpsrA (pDA17)	ΔpsrA (pDA17)	ΔpsrA (pDA17)	ΔpsrA (pDA17)	ΔpsrA (pDA17)	ΔbcnAB ΔlcoA ΔpsrA (pDA17)
Untreated	0.05	0.08	0.06	0.062	0.071	0.101	0.121	0.121	0.098	0.099	0.122	0.13	0.058	0.058	0.06	0.053	0.049	0.05	0.07	0.082	0.069	0.083	0.086	0.068	0.087	0.075	0.05	0.061	0.042	0.055	0.054	0.055	0.059	0.059	0.046	0.043	0.14	0.123	0.098	0.098	0.133	0.1	0.128	0.056	0.082	0.058	0.085	0.031	0.13
Nfx	0.21	0.11	0.173	0.096	0.16	0.15	0.38	0.23	0.39	0.37	0.206	0.4	0.156	0.055	0.25	0.148	0.151	0.065	0.163	0.165	0.265	0.17	0.088	0.095	0.23	0.25	0.27	0.31	0.279	0.18	0.082	0.071	0.174	0.085	0.086	0.101	0.39	0.405	0.309	0.31	0.44	0.44	0.23	0.27	0.38	0.49	0.229	0.17	0.262
[truncated: 6 more columns]

## Sheet: S3_FigB
	K56-2	K56-2	K56-2	K56-2	ΔbcnA (pDA17)	ΔbcnA (pDA17)	ΔbcnA (pDA17)	ΔbcnA (pDA17)	ΔbcnA (pBcnA)	ΔbcnA (pBcnA)	ΔbcnA (pBcnA)	ΔbcnA (pBcnA)	ΔbcnB (pDA17)	ΔbcnB (pDA17)	ΔbcnB (pDA17)	ΔbcnB (pDA17)	ΔbcnAB (pDA17)	ΔbcnAB (pDA17)	ΔbcnAB (pDA17)	ΔbcnAB (pDA17)	ΔlcoA (pDA17)	ΔlcoA (pDA17)	ΔlcoA (pDA17)	ΔlcoA (pDA17)	ΔlcoA (pLcoA)	ΔlcoA (pLcoA)	ΔlcoA (pLcoA)	ΔlcoA (pLcoA)	ΔbcnAB ΔlcoA (pDA17)	ΔbcnAB ΔlcoA (pDA17)	ΔbcnAB ΔlcoA (pDA17)	ΔbcnAB ΔlcoA (pDA17)	ΔpsrA (pDA17)	ΔpsrA (pDA17)	ΔpsrA (pDA17)	ΔpsrA (pDA17)
Untreated	13	11	10	10	13	11	8	11	12	10	11	13	12	10	14	8	9	12	11	8	11	9	12	10	10	13	11	12	10	14	11	8	10	11	12	9
Nfx (0.25 MIC)	4.4	4.4	5.9	5.7	5.1	5.3	5	5.5	5.1	5.3	5.3	5.5	4.7	6	5.5	5.1	5.6	4.5	4	5.4	4.7	5.1	4.4	4.8	5.5	4.6	4.9	4	4.4	4.2	5	3.9	5.5	5.8	4.4	4.3

## Sheet: S3_FigC
	K56-2	K56-2	K56-2	K56-2	ΔbcnA (pDA17)	ΔbcnA (pDA17)	ΔbcnA (pDA17)	ΔbcnA (pDA17)	ΔbcnA (pBcnA)	ΔbcnA (pBcnA)	ΔbcnA (pBcnA)	ΔbcnA (pBcnA)	ΔbcnB (pDA17)	ΔbcnB (pDA17)	ΔbcnB (pDA17)	ΔbcnB (pDA17)	ΔbcnAB (pDA17)	ΔbcnAB (pDA17)	ΔbcnAB (pDA17)	ΔbcnAB (pDA17)	ΔlcoA (pDA17)	ΔlcoA (pDA17)	ΔlcoA (pDA17)	ΔlcoA (pDA17)	ΔlcoA (pLcoA)	ΔlcoA (pLcoA)	ΔlcoA (pLcoA)	ΔlcoA (pLcoA)	ΔbcnAB ΔlcoA (pDA17)	ΔbcnAB ΔlcoA (pDA17)	ΔbcnAB ΔlcoA (pDA17)	ΔbcnAB ΔlcoA (pDA17)	ΔpsrA (pDA17)	ΔpsrA (pDA17)	ΔpsrA (pDA17)	ΔpsrA (pDA17)
Untreated	9.7	8	11	10.2	8	8.8	7	7.6	11.5	10.7	7.8	8.2	9.9	8.9	10	9.5	7.1	7.9	6.5	7.9	7.8	8.8	8	7.9	9.7	10.5	11.2	9.5	8.8	8.1	7.9	7.8	7.8	8.1	8.5	8.5
Nfx (0.25 MIC)	6	8.5	9.8	8.2	2.5	2.3	1.8	1.6	6.9	5.3	5.4	6.6	6.6	8.5	8.6	6	2	2.2	2.3	2.3	3.1	3.9	3.5	4.2	7.1	7.3	7.5	7.8	1.9	1.5	2.2	2.3	6.5	6.1	5.9	5.5

## Sheet: S4_Fig
	K56-2	K56-2	K56-2	K56-2	K56-2	K56-2	ΔbcnA (pDA17)	ΔbcnA (pDA17)	ΔbcnA (pDA17)	ΔbcnA (pDA17)	ΔbcnA (pDA17)	ΔbcnA (pDA17)	ΔbcnA (pBcnA)	ΔbcnA (pBcnA)	ΔbcnA (pBcnA)	ΔbcnA (pBcnA)	ΔbcnA (pBcnA)	ΔbcnA (pBcnA)	ΔlcoA (pDA17)	ΔlcoA (pDA17)	ΔlcoA (pDA17)	ΔlcoA (pDA17)	ΔlcoA (pDA17)	ΔlcoA (pDA17)	ΔlcoA (pLcoA)	ΔlcoA (pLcoA)	ΔlcoA (pLcoA)	ΔlcoA (pLcoA)	ΔlcoA (pLcoA)	ΔlcoA (pLcoA)	ΔbcnAB ΔlcoA (pDA17)	ΔbcnAB ΔlcoA (pDA17)	ΔbcnAB ΔlcoA (pDA17)	ΔbcnAB ΔlcoA (pDA17)	ΔbcnAB ΔlcoA (pDA17)	ΔbcnAB ΔlcoA (pDA17)	ΔpsrA (pDA17)	ΔpsrA (pDA17)	ΔpsrA (pDA17)	ΔpsrA (pDA17)	ΔpsrA (pDA17)	ΔpsrA (pDA17)	ΔbcnAB ΔlcoA ΔpsrA (pDA17)	ΔbcnAB ΔlcoA ΔpsrA (pDA17)	ΔbcnAB ΔlcoA ΔpsrA (pDA17)	ΔbcnAB ΔlcoA ΔpsrA (pDA17)	ΔbcnAB ΔlcoA ΔpsrA (pDA17)	ΔbcnAB ΔlcoA ΔpsrA (pDA17)
PmB	0.243	0.235	0.258	0.098	0.172	0.176	0.46	0.452	0.45	0.39	0.119	0.49	0.275	0.165	0.066	0.167	0.265	0.259	0.463	0.461	0.473	0.58	0.103	0.33	0.067	0.172	0.176	0.153	0.116	0.128	0.543	0.535	0.558	0.421	0.402	0.409	0.337	0.39	0.34	0.47	0.48	0.49	0.471	0.465	0.48	0.549	0.578	0.593
Untreated	0.133	0.131	0.144	0.09	0.089	0.12	0.125	0.202	0.201	0.1	0.09	0.092	0.088	0.058	0.06	0.053	0.049	0.05	0.123	0.116	0.208	0.1	0.106	0.097	0.054	0.055	0.059	0.059	0.046	0.043	0.104	0.124	0.119	0.103	0.099	0.091	0.146	0.161	0.163	0.128	0.085	0.096	0.065	0.063	0.081	0.066	0.074	0.059

## Sheet: S9_FigB
K56-2:pDA17	20	17	13	10	16	17	17	26	23	16
ΔbcnA:pDA17	52	60	60	45	50	70	45	62	65	75
ΔbcnA:pBcnA	12	22	19	18	13	11	14	16	19	16
