# Supplementary material for: An evolutionary conserved detoxification system for membrane lipid–derived peroxyl radicals in Gram-negative bacteria
Source: PLoS Biol. 2022 May 17;20(5):e3001610. doi: 10.1371/journal.pbio.3001610 (PMC9113575; doi:10.1371/journal.pbio.3001610)
Supplement: S2 Data — (XLSX) [file pbio.3001610.s016.xlsx]

## Sheet: Figure_2_B
	Untreated						Potassium Tellurite
K56-2(pDA17)	485	480	481	485	460	487	547	522	539	504	524	507
ΔpsrA(pDA17)	484	479	489	460	452	466	708	744	721	714	722	781
ΔpsrA(pPsrA)	489	478	496	443	425	410	437	421	415	419	408	478
ΔpsrA(pYqhD)	445	450	457	462	452	458	439	527	570	599	597	594

## Sheet: Figure_2_C
	Untreated						Treated (PmB)
K56-2(pDA17)	0.08625	0.09725	0.10625	0.07425	0.10133	0.079453	0.10025	0.10125	0.09725	0.09925	0.089923	0.10034
ΔpsrA(pDA17)	0.05525	0.07725	0.05625	0.06925	0.09887	0.11089	0.45425	0.49325	0.38625	0.39425	0.40075	0.39885
ΔpsrA(pPsrA)	0.04325	0.11825	0.04325	0.04425	0.085369	0.06481	0.03675	0.07525	0.08225	0.07025	0.11189	0.04926
ΔpsrA(pYqhD)	0.06525	0.08225	0.06425	0.06125	0.083609	0.05703	0.04925	0.05725	0.05625	0.04525	0.091125	0.08993

## Sheet: Figure_2_D
	Untreated						Treated(Nfx)
K56-2(pDA17)	0.123	0.128	0.135	0.089	0.095	0.107	0.158	0.169	0.173	0.16	0.099	0.151
ΔpsrA(pDA17)	0.131	0.136	0.11	0.105	0.122	0.112	0.42875	0.34275	0.36275	0.44375	0.38837	0.40015
ΔpsrA(pPsrA)	0.054	0.054	0.039	0.069	0.087	0.057	0.1	0.118	0.075	0.086	0.185	0.099
ΔpsrA(pYqhD)	0.111	0.122	0.085	0.16	0.113	0.154	0.041	0.042	0.069	0.278	0.118	0.081

## Sheet: Figure_3_B
k56-2	ΔbcnA	K56-2 + Nfx	ΔbcnA + Nfx
14	29	26	36
13	27	34	27
14	28	25	38
12	26	21	24
12	36	25	43
15	22	27	28
16	25	21	36
12	21	23	42
17	22	28	27
20	26	21	43
19	26	21	35
17	24	28	26
11	19	27	25
15	28	35	31
18	24	22	39
21	33	27	34
17	26	24	23
16	32	21	28
17	37	22	49
15	37	26	36
15	25	25	33
18	33	22	37
19	23	25	33
15	20	26	33
20	19	29	30
23	27	21	23
22	36	21	38
20	25	27	43
14	26	35	40
18	26	29	33
21	24	26	26
24	25	35	41
	29	35	35
	28	26	25
	26	22	25
	30	26	40
	31	21	31
	37	28	42
	28	26	41
	26	25	35
	22	21	33
	25	23	43
	29	27	28
	34	28	29
	21	27	30
	31	26	39
	23	28	44
	26	27	29
	27	22	36
	23	29	36
	27	28	36
	25	26	25
	20	27	33
	32	26	23
	21	27	39
	29	23	31
	23	28	30
	22	24	39
	33	25	22
	24	26	23
	24	26	31
	28	21	24
	21	24	23
	25	25	27
	26	26	33
	25	25	30
	22	32	34
	23	28	30
	25	27	34
	25	22	31
	26	22	29
	28	25	24
	25	28	28
	18	23	26
	30	25	27
	22	24
	24	27
	19	24
	21	26
	30	29
	22	28
		24
		25
		24
		35
		24
		29
		28
		22
		22
		21
		24
		28
		23
		26
		24
		25
		22
		34
		35
		26
		28
		29
		27
		25
		25
		22
		29
		23
		27
		34
		28
		26
		25
		29
		27
		35
		34
		29
		25
		27
		21
		21
		35
		27
		29
		27
		35
		28
		21
		27
		21
		21
		24
		27
		24
		21
		25
		23
		22
		27
		26
		23
		25
		21
		27
		26
		25
		24
		25
		23
		21
		29
		23
		25
		24
		26
		26
		22
		26
		28
		27
		23
		35
		26
		21
		35

## Sheet: Figure_4_B
ΔbcnA	k56-2	ΔbcnA+ Nfx	K56-2 + Nfx	ΔlcoA	ΔlcoA + Nfx	ΔpsrA	ΔpsrA+ Nfx
35	22	44	30	24	45	25	21
46	31	54	29	20	43	27	25
32	20	46	26	21	66	24	28
31	23	66	28	24	48	22	33
44	18	51	36	21	45	17	34
48	22	57	26	25	49	17	33
37	23	64	26	31	68	18	20
40	21	49	28	28	65	20	40
23	21	47	26	21	47	20	23
21	25	43	26	22	43	19	24
22	25	43	27	20	41	20	25
29	23	42	26	24	60	20	49
23	20	62	29	23	28	18	24
44	18	37	33	26	36	22	20
25	18	49	25	26	25	19	35
21	18	59	27	29	30	19	48
22	18	53	28	27	30	17	43
26	18	51	26	21	35	18	35
23	24	36	27	22	35	18	36
25	23	54	37	27	39	19	49
29	24	39	30	25	64	17	29
35	21	42	27	23	31	20	29
	19	58	31	23	31	17	65
	19	59	33	20		17	51
	20	59	28	22		18
	23	58	28	26		21
	31	56	26	26		17
	22	58	31	25		19
		54	25	20		19
		41	26	30		21
		56	26	28		25
		35	30	29		20
		44	26	25		21
		50	26	23		21
		65	32	23		28
		33	30	20		19
		43	26	27		17
		34	39	22
		42	32	26		18
		33	32	26		17
		42	33	25		22
			34	28		18
			27	20		20
			30			19
			26
			28			22
			33			20
			35			22
			32			21
			30			27
			30			20
						29

## Sheet: Figure_S5_B
k56-2	ΔpsrA	K56-2 + Nfx	ΔpsrA + Nfx	ΔlcoA	ΔlcoA + Nfx
14	21	26	23	39	62
13	20	34	25	47	63
14	22	25	29	41	52
12	21	21	23	56	44
12	32	25	24	44	73
15	26	27	42	44	43
16	28	21	31	47	44
12	30	23	35	45	41
17	26	28	38	40	52
20	25	21	40	37	42
19	24	21	31	34	47
17	21	28	42	39	72
11	18	27	37	35	43
15	27	35	33	67	94
18	26	22	23	64	49
21	27	27	26	62	74
17	25	24	34	59	63
16	30	21	25	61	70
17	21	22	25	56	58
15	18	26	20	63	98
15	30	25	21	53	54
18	27	22	41	55	43
19	18	25	21	37	66
15	20	26	23	41	43
20	22	29	33	44	50
23	28	21	32	43	86
22	18	21	32	43	53
20	22	27	26	47	88
14	18	35	24	33	59
18	23	29	24	43	52
21	30	26	21		40
24	28	35	36		69
	32	35	22		42
	26	26	21		44
	28	22	34		42
	24	26	40		74
		21	32		59
		28	25		51
		26	22		44
		25	38		81
		21	24		54
		23	26		56
		27	33
		28	32
		27	30
		26	33
		28	34
		27	23
		22	41
		29	26
		28	25
		26
		27
		26
		27
		23
		28
		24
		25
		26
		26
		21
		24
		25
		26
		25
		32
		28
		27
		22
		22
		25
		28
		23
		25
		24
		27
		24
		26
		29
		28
		24
		25
		24
		35
		24
		29
		28
		22
		22
		21
		24
		28
		23
		26
		24
		25
		22
		34
		35
		26
		28
		29
		27
		25
		25
		22
		29
		23
		27
		34
		28
		26
		25
		29
		27
		35
		34
		29
		25
		27
		21
		21
		35
		27
		29
		27
		35
		28
		21
		27
		21
		21
		24
		27
		24
		21
		25
		23
		22
		27
		26
		23
		25
		21
		27
		26
		25
		24
		25
		23
		21
		29
		23
		25
		24
		26
		26
		22
		26
		28
		27
		23
		35
		26
		21
		35

## Sheet: Figure_S6_B
ΔbcnA	k56-2	ΔbcnA + 100 μgml-1 PmB	K56-2 + 100 μg ml-1 PmB
26	14	29	31
21	13	56	31
24	14	49	29
20	12	47	26
18	12	33	29
25	15	29	24
20	16	45	20
22	12	26	24
22	17	37	23
22	20	40	21
23	19	32	30
25	17	56	24
24	11	36	18
28	15	40	20
29	18	38	28
29	21	35	20
20	17	44	18
23	16	42	20
30	17	42	15
29	15	41
25	15	42
22	18	42
26	19	42
26	15	40
25	20	35
22	23	42
31	22	35
20	20	40
28	14	37
29	18	40
22	21	39
30	24	41
29		51
25		40
19		35
30		40
33		49
27		50
30		30
29		31
25		38
		46
22		27
19		44
		44
		41
		27
		33
		27
		37
		31
		40
		28
		30
		29
		35
		39
		29
		33
		28
		25
		31

## Sheet: Figure_S7_B
ΔpsrA	k56-2	ΔpsrA + 100 μg ml-1 PmB	K56-2 + 100 μg ml-1 PmB	ΔlcoA	ΔlcoA+ 100 μg ml-1 PmB
21	14	44	31	39	48
20	13	20	31	47	59
22	14	25	29	41	50
21	12	21	26	56	48
32	12	30	29	44	73
26	15	25	24	44	63
28	16	27	20	47	70
30	12	29	24	45	62
26	17	27	23	40	74
25	20	31	21	37	48
24	19	36	30	34	31
21	17	36	24	39	49
18	11	31	18	35	54
27	15	29	20	67	59
26	18	32	28	64	50
27	21	19	20	62	61
	17	22	18	59	52
25	16	33	20	61	50
30	17	33	15	56	75
21	15	28	37	63	65
18	15	27		53	72
30	18	36		55	64
27	19	31		37	76
18	15	29		41	50
20	20	33		44	33
22	23	32		43	51
28	22	26		43	56
18	20	29		47	61
22	14	19		33
18	18	24		43
23	21	30
30	24	27
28		25
32		29
26		17
28		36
24		20
		23
		30
		31
		39
		30
		37
		32
		45
		35
		33
		42
		42
		28
		25
		43
		28
		40
		43
		38
		21
		38
		40
		34
		34
		28
		38
		21
		28
		33

## Sheet: Figure_S8
Wild type					∆bcnA					∆lcoA					∆psrA
Norfloxacin		Polymyxin B			Norfloxacin		Polymyxin B			Norfloxacin		Polymyxin B			Norfloxacin		Polymyxin B
Mean	SD	Mean	SD		Mean	SD	Mean	SD		Mean	SD	Mean	SD		Mean	SD	Mean	SD
1.65831	0.69824	1.26923	0.68733		1.88248	0.78936	1.49715	0.84958		2.09495	0.9765	1.16192	0.90811		1.29693	0.74542	1.11365	0.20953
1.65261	0.69999	1.2771	0.67853		2.05095	0.76822	1.50929	0.85039		2.12818	0.97394	1.14633	0.9148		1.33344	0.76783	1.15582	0.23981
1.64877	0.70205	1.28479	0.67069		2.21045	0.74845	1.52306	0.85184		2.1612	0.9726	1.1338	0.9219		1.36907	0.78879	1.19667	0.26869
1.64675	0.7044	1.29229	0.66381		2.36116	0.73004	1.53842	0.85387		2.19398	0.97243	1.12423	0.92939		1.4038	0.80837	1.23625	0.29619
1.64648	0.70704	1.29961	0.65785		2.50328	0.71294	1.55528	0.85649		2.22649	0.97338	1.11754	0.93721		1.43767	0.82659	1.27458	0.32237
1.64792	0.70995	1.30675	0.65279		2.63701	0.69711	1.57359	0.85965		2.25872	0.97539	1.11362	0.94537		1.47066	0.84349	1.31169	0.34726
1.651	0.71313	1.3137	0.64859		2.76254	0.68253	1.59328	0.86333		2.29063	0.97842	1.11238	0.95382		1.5028	0.85911	1.34761	0.3709
1.65567	0.71656	1.32048	0.64523		2.88006	0.66918	1.61429	0.86751		2.32219	0.98243	1.11371	0.96256		1.5341	0.87346	1.38238	0.39331
1.66187	0.72025	1.32707	0.64268		2.98978	0.65699	1.63655	0.87216		2.35338	0.98738	1.11753	0.97154		1.56456	0.8866	1.41602	0.41455
1.66955	0.72418	1.33349	0.64091		3.09188	0.64596	1.66	0.87726		2.38418	0.99319	1.12372	0.98075		1.59419	0.89856	1.44857	0.43465
1.67866	0.72833	1.33974	0.63989		3.18657	0.63603	1.68457	0.88278		2.41456	0.99984	1.13221	0.99016		1.623	0.90937	1.48006	0.45364
1.68913	0.73272	1.34581	0.63959		3.27404	0.62718	1.7102	0.8887		2.44448	1.00728	1.14288	0.99974		1.65101	0.91906	1.51052	0.47157
1.70091	0.73731	1.35171	0.63998		3.35447	0.61939	1.73682	0.895		2.47394	1.01544	1.15565	1.00947		1.67823	0.92766	1.53998	0.48847
1.71395	0.74211	1.35743	0.64105		3.42808	0.6126	1.76437	0.90164		2.50288	1.02431	1.17041	1.01932		1.70465	0.93523	1.56847	0.50437
1.72819	0.7471	1.36299	0.64274		3.49505	0.60679	1.79278	0.90861		2.53131	1.0338	1.18707	1.02927		1.7303	0.94178	1.59602	0.51933
1.74357	0.75228	1.36838	0.64504		3.55558	0.60193	1.82199	0.91588		2.55917	1.04391	1.20552	1.0393		1.75518	0.94736	1.62266	0.53338
1.76004	0.75764	1.3736	0.64792		3.60987	0.59797	1.85193	0.92342		2.58646	1.05455	1.22568	1.04936		1.77931	0.95198	1.64843	0.54654
1.77754	0.76318	1.37866	0.65135		3.6581	0.5949	1.88255	0.9312		2.61313	1.0657	1.24745	1.05945		1.80269	0.9557	1.67336	0.55886
1.79602	0.76886	1.38356	0.65529		3.70048	0.59267	1.91376	0.93922		2.63918	1.07729	1.27072	1.06954		1.82533	0.95855	1.69747	0.57039
1.81542	0.77471	1.38829	0.65973		3.7372	0.59125	1.94551	0.94744		2.66456	1.08929	1.29541	1.07959		1.84724	0.96056	1.7208	0.58115
1.83569	0.78069	1.39286	0.66463		3.76846	0.5906	1.97774	0.95583		2.68926	1.10164	1.32141	1.08959		1.86844	0.96176	1.74337	0.59119
1.85676	0.78681	1.39727	0.66997		3.79444	0.59071	2.01038	0.96437		2.71324	1.11431	1.34863	1.09951		1.88892	0.96219	1.76523	0.60053
1.87859	0.79305	1.40152	0.67572		3.81536	0.59152	2.04336	0.97304		2.73648	1.12725	1.37696	1.10932		1.90871	0.96189	1.7864	0.60923
1.90112	0.79941	1.40561	0.68184		3.83139	0.59302	2.07662	0.9818		2.75896	1.14039	1.40632	1.119		1.92782	0.96087	1.8069	0.61732
1.92428	0.80588	1.40955	0.68831		3.84275	0.59514	2.11009	0.99065		2.78065	1.15369	1.43661	1.12852		1.94624	0.9592	1.82679	0.62482
1.94804	0.81244	1.41334	0.6951		3.84961	0.59789	2.14372	0.99954		2.80151	1.16712	1.46772	1.13786		1.964	0.95688	1.84607	0.6318
1.97232	0.81911	1.41697	0.70218		3.85219	0.6012	2.17743	1.00846		2.82154	1.18061	1.49956	1.147		1.98109	0.95398	1.86479	0.63827
1.99708	0.82584	1.42046	0.70951		3.85066	0.60507	2.21116	1.01738		2.84069	1.19414	1.53204	1.15589		1.99754	0.9505	1.88298	0.64427
2.02226	0.83265	1.42379	0.71708		3.84524	0.60944	2.24484	1.02628		2.85894	1.20764	1.56505	1.16453		2.01335	0.9465	1.90066	0.64986
2.04781	0.83952	1.42698	0.72485		3.83611	0.61429	2.27841	1.03513		2.87626	1.22107	1.5985	1.17288		2.02854	0.94199	1.91788	0.65506
2.07366	0.84645	1.43002	0.7328		3.82347	0.61958	2.31181	1.04391		2.89264	1.23438	1.6323	1.18092		2.0431	0.93703	1.93465	0.65991
2.09976	0.85343	1.43291	0.7409		3.80751	0.62528	2.34497	1.05259		2.90804	1.24752	1.66633	1.18864		2.05705	0.93164	1.95101	0.66445
2.12606	0.86043	1.43566	0.74912		3.78844	0.63134	2.37783	1.06114		2.92243	1.26046	1.70052	1.19598		2.07041	0.92585	1.96699	0.66872
2.1525	0.86747	1.43827	0.75742		3.76643	0.63777	2.41031	1.06955		2.9358	1.27312	1.73475	1.20294		2.08317	0.91971	1.98263	0.67275
2.17903	0.87452	1.44073	0.76579		3.7417	0.64449	2.44237	1.07778		2.94811	1.28548	1.76894	1.20949		2.09536	0.91325	1.99795	0.67658
2.20558	0.8816	1.44306	0.77418		3.71444	0.65149	2.47392	1.08582		2.95933	1.29749	1.80298	1.2156		2.10698	0.90649	2.01298	0.68026
2.23211	0.88866	1.44525	0.78258		3.68484	0.65872	2.50491	1.09364		2.96945	1.30909	1.83679	1.22124		2.11803	0.89949	2.02776	0.68381
2.25855	0.89573	1.4473	0.79095		3.65309	0.66617	2.53527	1.10121		2.97843	1.32023	1.87025	1.2264		2.12854	0.89225	2.04232	0.68727
2.28486	0.90277	1.44922	0.79926		3.6194	0.67379	2.56494	1.10851		2.98625	1.33088	1.90328	1.23104		2.13851	0.88483	2.05668	0.6907
2.31097	0.90979	1.451	0.8075		3.58395	0.68156	2.59385	1.11551		2.99288	1.34099	1.93577	1.23514		2.14795	0.87726	2.07088	0.69411
2.33684	0.91677	1.45265	0.81562		3.54695	0.68942	2.62193	1.1222		2.9983	1.35049	1.96763	1.23868		2.15687	0.86957	2.08495	0.69756
2.3624	0.92371	1.45417	0.82359		3.50858	0.69737	2.64913	1.12853		3.00247	1.35936	1.99877	1.24163		2.16527	0.86181	2.09893	0.70106
2.38759	0.93061	1.45556	0.8314		3.46905	0.70535	2.67538	1.13449		3.00538	1.36753	2.02908	1.24396		2.17318	0.85399	2.11283	0.70468
2.41237	0.93744	1.45683	0.839		3.42854	0.71335	2.70061	1.14006		3.00699	1.37498	2.05846	1.24566		2.1806	0.84616	2.1267	0.70843
2.43668	0.9442	1.45796	0.84639		3.38726	0.72131	2.72475	1.14521		3.00728	1.38164	2.08683	1.24668		2.18753	0.83835	2.14056	0.71237
2.46046	0.95088	1.45897	0.85351		3.3454	0.72921	2.74775	1.14991		3.00622	1.38746	2.11408	1.24701		2.194	0.83059	2.15445	0.71652
2.48366	0.95748	1.45986	0.86035		3.30316	0.73701	2.76953	1.15415		3.00379	1.39241	2.14012	1.24662		2.20001	0.82292	2.1684	0.72092
2.50621	0.96398	1.46063	0.86687		3.26072	0.7447	2.79004	1.15788		2.99996	1.39643	2.16485	1.24548		2.20556	0.81537	2.18243	0.72562
2.52807	0.97038	1.46127	0.87305		3.21829	0.75222	2.80921	1.1611		2.99471	1.39947	2.18817	1.24358		2.21067	0.80799	2.19658	0.73065
2.54918	0.97666	1.4618	0.87886		3.17606	0.75955	2.82697	1.16377		2.988	1.4015	2.20998	1.24089		2.21535	0.8008	2.21088	0.73605
2.56948	0.98282	1.4622	0.88427		3.13423	0.76664	2.84326	1.16587		2.97981	1.40245	2.23019	1.23738		2.21961	0.79383	2.22536	0.74186
2.58892	0.98885	1.4625	0.88924		3.09298	0.77349	2.85801	1.16738		2.97012	1.40229	2.2487	1.23302		2.22346	0.78712	2.24005	0.74811
2.60744	0.99474	1.46267	0.89377		3.05253	0.78002	2.87116	1.16827		2.9589	1.40095	2.26541	1.22779		2.22691	0.78071	2.25498	0.75484
2.62499	1.00047	1.46273	0.89781		3.01306	0.78623	2.88264	1.16852		2.94611	1.39842	2.28023	1.22166		2.22997	0.77462	2.27019	0.76209
2.64151	1.00605	1.46268	0.90132		2.97476	0.79209	2.8924	1.16809		2.93175	1.39462	2.29305	1.21461		2.23264	0.76891	2.2857	0.7699
2.65694	1.01147	1.46252	0.9043		2.93784	0.79754	2.90035	1.16699		2.91577	1.38951	2.30379	1.20661		2.23494	0.76359	2.30155	0.77831
2.67123	1.01671	1.46225	0.9067		2.90248	0.80257	2.90645	1.16515		2.89815	1.38305	2.31234	1.19765		2.23688	0.75871	2.31777	0.78734
2.68432	1.02177	1.46187	0.9085		2.86889	0.80713	2.91062	1.16257		2.87887	1.37519	2.31861	1.18768		2.23847	0.75429	2.33438	0.79705
2.69616	1.02663	1.46139	0.90966		2.83726	0.8112	2.9128	1.15923		2.8579	1.36587	2.3225	1.17668		2.23972	0.75037	2.35142	0.80747
2.70669	1.03129	1.4608	0.91017		2.80778	0.81474	2.91293	1.15508		2.83521	1.35507	2.3239	1.16465		2.24063	0.74699	2.36893	0.81862
2.71586	1.03574	1.46011	0.90999		2.78065	0.81772	2.91093	1.15013		2.81078	1.34271	2.32274	1.15153		2.24122	0.74418	2.38692	0.83057
2.72363	1.03998	1.45931	0.90912		2.75598	0.82011	2.9068	1.14436		2.78462	1.3288	2.31897	1.13734		2.2415	0.74196	2.4054	0.8433
2.73007	1.04402	1.45842	0.90757		2.73369	0.82195	2.90064	1.1378		2.75683	1.31342	2.3127	1.12215		2.24147	0.74029	2.42429	0.85674
2.73523	1.04787	1.45742	0.90542		2.71367	0.82327	2.89255	1.13051		2.72752	1.29665	2.30409	1.10603		2.24114	0.73913	2.4435	0.87079
2.73916	1.05156	1.45632	0.90269		2.69583	0.82408	2.88265	1.12253		2.69681	1.27859	2.29326	1.08905		2.24052	0.73846	2.46293	0.88538
2.74192	1.05509	1.45513	0.89941		2.68005	0.82442	2.87106	1.11391		2.6648	1.25932	2.28034	1.07131		2.23961	0.73823	2.48251	0.9004
2.74357	1.0585	1.45384	0.89564		2.66623	0.82432	2.85787	1.10472		2.63161	1.23894	2.26548	1.05286		2.23843	0.7384	2.50213	0.91577
2.74416	1.06179	1.45245	0.89142		2.65426	0.82382	2.84322	1.09497		2.59734	1.21754	2.24881	1.03378		2.23697	0.73894	2.52171	0.93141
2.74376	1.06496	1.45097	0.88679		2.64405	0.82292	2.82721	1.08474		2.56212	1.1952	2.23047	1.01415		2.23525	0.73981	2.54116	0.94721
2.74241	1.06807	1.44939	0.88179		2.63548	0.82166	2.80996	1.07404		2.52605	1.17202	2.21058	0.99406		2.23327	0.74098	2.56039	0.96309
2.74019	1.07109	1.44772	0.87646		2.62846	0.82007	2.79157	1.06296		2.48924	1.14809	2.1893	0.97356		2.23104	0.7424	2.57931	0.97897
2.73714	1.07405	1.44596	0.87085		2.62287	0.81819	2.77216	1.05153		2.45181	1.12349	2.16675	0.95274		2.22857	0.74404	2.59782	0.99476
2.73332	1.07698	1.4441	0.86499		2.61861	0.81603	2.75185	1.03978		2.41387	1.09832	2.14308	0.93166		2.22586	0.74587	2.61585	1.01035
2.72879	1.07989	1.44216	0.85893		2.61558	0.81363	2.73074	1.02779		2.37552	1.07267	2.1184	0.91043		2.22292	0.74784	2.63329	1.02567
2.7236	1.0828	1.44012	0.85271		2.61367	0.81101	2.70895	1.01559		2.33689	1.04663	2.09288	0.88908		2.21976	0.74991	2.65006	1.04063
2.71782	1.08571	1.438	0.84637		2.61278	0.80821	2.6866	1.00321		2.29808	1.02028	2.06663	0.86773		2.21638	0.75206	2.66607	1.05513
2.7115	1.08864	1.43579	0.83995		2.6128	0.80524	2.66379	0.99074		2.25921	0.99372	2.03979	0.84643		2.21279	0.75424	2.68123	1.06909
2.70469	1.09162	1.4335	0.83349		2.61362	0.80216	2.64064	0.97819		2.22038	0.96704	2.01251	0.82526		2.209	0.75642	2.69545	1.08242
2.69746	1.09465	1.43112	0.82703		2.61515	0.79896	2.61726	0.96563		2.18172	0.94032	1.98491	0.8043		2.20502	0.75856	2.70864	1.09502
2.68987	1.09775	1.42865	0.82064		2.61728	0.79569	2.59377	0.95309		2.14332	0.91367	1.95713	0.78363		2.20085	0.76061	2.72071	1.10682
2.68196	1.10095	1.4261	0.81432		2.6199	0.79238	2.57027	0.94063		2.1053	0.88717	1.92932	0.7633		2.1965	0.76255	2.73156	1.11772
2.6738	1.10425	1.42347	0.80814		2.6229	0.78905	2.54689	0.9283		2.06778	0.86091	1.90159	0.74343		2.19197	0.76435	2.74112	1.12762
2.66544	1.10767	1.42076	0.80213		2.62619	0.78574	2.52372	0.91614		2.03087	0.83496	1.8741	0.72405		2.18727	0.76596	2.74928	1.13645
2.65694	1.11123	1.41796	0.79634		2.62966	0.78246	2.5009	0.9042		1.99467	0.80945	1.84698	0.70526		2.18242	0.76733	2.75597	1.14411
2.64836	1.11494	1.41509	0.7908		2.6332	0.77925	2.47852	0.89253		1.9593	0.78444	1.82036	0.68713		2.17741	0.76844	2.76108	1.15052
2.63975	1.11883	1.41214	0.78555		2.63671	0.77613	2.45671	0.88117		1.92487	0.76004	1.79437	0.66975		2.17226	0.76925	2.76453	1.15558
2.63118	1.12289	1.40911	0.78065		2.64009	0.77314	2.43558	0.87017		1.8915	0.73632	1.76917	0.65317		2.16696	0.76973	2.76624	1.15919
2.6227	1.12716	1.40601	0.77613		2.64322	0.7703	2.41523	0.85959		1.85929	0.71338	1.74487	0.63749		2.16154	0.76982	2.7661	1.16129
2.61436	1.13164	1.40283	0.77203		2.64601	0.76765	2.39578	0.84946		1.82836	0.69131	1.72162	0.62276		2.15599	0.7695	2.76403	1.16177
2.60623	1.13636	1.39958	0.76839		2.64834	0.76521	2.37735	0.83984		1.79881	0.67021	1.69955	0.60909		2.15032	0.76874	2.75994	1.16055
2.59835	1.14133	1.39625	0.76526		2.65012	0.763	2.36005	0.83077		1.77077	0.65015	1.6788	0.59652		2.14453	0.7675	2.75375	1.15754
2.59077	1.14654	1.39285	0.76265		2.65129	0.76105	2.34393	0.82228		1.74428	0.63119	1.65944	0.5851		2.13865	0.76575	2.74542	1.15272
2.58346	1.15198	1.38939	0.76052		2.65188	0.75934	2.32897	0.81436		1.7193	0.61331	1.64143	0.57479		2.13268	0.76355	2.7351	1.14618
2.57641	1.1576	1.38586	0.75884		2.65191	0.75787	2.31512	0.80699		1.69579	0.59646	1.6247	0.56555		2.12665	0.76091	2.72289	1.13804
2.56959	1.16338	1.38228	0.75756		2.65143	0.75661	2.30235	0.80014		1.6737	0.58063	1.60922	0.55732		2.12056	0.75791	2.70892	1.12841
2.56298	1.16929	1.37866	0.75664		2.65047	0.75556	2.29061	0.79382		1.65297	0.56577	1.59493	0.55006		2.11443	0.75457	2.69333	1.11739
2.55657	1.17529	1.37499	0.75604		2.64906	0.75472	2.27987	0.788		1.63356	0.55186	1.58177	0.54373		2.10829	0.75092	2.67624	1.10509
2.55032	1.18138	1.37128	0.75573		2.64725	0.75405	2.27009	0.78266		1.61542	0.53887	1.5697	0.53827		2.10215	0.74701	2.65778	1.09162
2.54423	1.18749	1.36754	0.75566		2.64505	0.75357	2.26122	0.7778		1.5985	0.52675	1.55865	0.53365		2.09602	0.74289	2.63806	1.07711
2.53827	1.1936	1.36377	0.7558		2.64252	0.75324	2.25323	0.77338		1.58275	0.51549	1.54859	0.52981		2.08992	0.73858	2.61723	1.06164
2.53243	1.19969	1.35998	0.7561		2.63967	0.75307	2.24608	0.7694		1.56813	0.50504	1.53945	0.52671		2.08386	0.73415	2.59541	1.04533
2.52667	1.20572	1.35618	0.75652		2.63655	0.75305	2.23972	0.76584		1.55457	0.49539	1.53118	0.52432		2.07788	0.7296	2.57272	1.0283
2.52098	1.21167	1.35237	0.75703		2.63319	0.75315	2.23413	0.76268		1.54204	0.48649	1.52373	0.52256		2.07197	0.725	2.54929	1.01064
2.51535	1.21749	1.34855	0.75758		2.62963	0.75337	2.22925	0.75991		1.53048	0.47832	1.51705	0.52141		2.06616	0.72038	2.52525	0.99247
2.50974	1.22318	1.34473	0.75814		2.6259	0.7537	2.22504	0.75752		1.51985	0.47084	1.51109	0.52081		2.06046	0.71578	2.50072	0.97391
2.50414	1.22868	1.34092	0.75865		2.62204	0.75411	2.22148	0.75548		1.51009	0.46403	1.50579	0.52072		2.0549	0.71124	2.47584	0.95504
2.49853	1.23397	1.33713	0.75909		2.61807	0.75462	2.21851	0.75378		1.50116	0.45784	1.5011	0.5211		2.04948	0.70681	2.45072	0.936
2.49288	1.23903	1.33335	0.75941		2.61404	0.7552	2.21611	0.7524		1.493	0.45226	1.49696	0.5219		2.04422	0.70252	2.4255	0.91688
2.48719	1.2438	1.32959	0.75959		2.60997	0.75585	2.21422	0.75133		1.48558	0.44723	1.49333	0.52307		2.03914	0.69841	2.40031	0.89779
2.48142	1.24828	1.32586	0.75956		2.60591	0.75654	2.21281	0.75055		1.47883	0.44275	1.49016	0.52455		2.03426	0.69453	2.37526	0.87885
2.47556	1.25243	1.32217	0.75929		2.60189	0.75727	2.21184	0.75005		1.47272	0.43876	1.48738	0.52632		2.0296	0.6909	2.35049	0.86017
2.46959	1.2562	1.31852	0.75875		2.59794	0.75803	2.21127	0.7498		1.46718	0.43526	1.48495	0.52833		2.02516	0.68758	2.32612	0.84185
2.46348	1.25959	1.31491	0.7579		2.5941	0.7588	2.21106	0.7498		1.46218	0.43218	1.48282	0.53051		2.02097	0.6846	2.30228	0.824
2.45721	1.26256	1.31136	0.75668		2.59039	0.75959	2.21117	0.75002		1.45766	0.42952	1.48093	0.53284		2.01705	0.682	2.2791	0.80673
2.45078	1.26506	1.30786	0.75507		2.58687	0.76035	2.21156	0.75045		1.45357	0.42724	1.47923	0.53526		2.0134	0.67982	2.25671	0.79015
2.44414	1.26708	1.30442	0.75303		2.58355	0.76111	2.21219	0.75108		1.44987	0.4253	1.47766	0.53774		2.01005	0.67811	2.23522	0.77438
2.43729	1.26859	1.30105	0.75051		2.58048	0.76183	2.21302	0.75189		1.4465	0.42368	1.47618	0.54021		2.00701	0.67691	2.21478	0.75951
2.43021	1.26954	1.29776	0.74747		2.57769	0.76252	2.21401	0.75285		1.44342	0.42234	1.47473	0.54264		2.0043	0.67625	2.1955	0.74566
2.42286	1.26992	1.29454	0.74388		2.57521	0.76315	2.21513	0.75396		1.44057	0.42126	1.47326	0.54498		2.00193	0.67617	2.17751	0.73294
2.41524	1.26969	1.29141	0.73969		2.57308	0.76372	2.21632	0.7552		1.43791	0.42039	1.47172	0.54718		1.99993	0.67672	2.16094	0.72145
2.40733	1.26881	1.28837	0.73486		2.57133	0.76422	2.21756	0.75656		1.43539	0.41971	1.47006	0.5492		1.99831	0.67792	2.14591	0.71132
2.39912	1.26729	1.28542	0.72941		2.56998	0.76464	2.21881	0.75801		1.43298	0.4192	1.46824	0.55102		1.99706	0.6798	2.13247	0.70256
2.39064	1.26517	1.28257	0.72336		2.569	0.76499	2.22008	0.75954		1.43067	0.41887	1.46627	0.55265		1.99617	0.68229	2.12056	0.69512
2.38194	1.26247	1.27982	0.71679		2.56837	0.7653	2.22135	0.76114		1.42845	0.41872	1.46417	0.55409		1.99562	0.68533	2.11011	0.68894
2.37304	1.25922	1.27718	0.70972		2.56808	0.76556	2.22262	0.76279		1.42632	0.41876	1.46194	0.55536		1.99536	0.68889	2.10105	0.68394
2.36397	1.25547	1.27464	0.70223		2.56809	0.7658	2.2239	0.76446		1.42426	0.419	1.45958	0.55648		1.99539	0.69291	2.09333	0.68006
2.35477	1.25124	1.27221	0.69437		2.56839	0.76602	2.22516	0.76616		1.42227	0.41945	1.45712	0.55743		1.99568	0.69733	2.08686	0.67725
2.34547	1.24657	1.26989	0.68619		2.56896	0.76624	2.22642	0.76786		1.42035	0.4201	1.45454	0.55826		1.99621	0.70209	2.08158	0.67543
2.33611	1.24149	1.26768	0.67774		2.56977	0.76647	2.22765	0.76955		1.41848	0.42097	1.45187	0.55896		1.99694	0.70717	2.07744	0.67453
2.32671	1.23605	1.2656	0.66907		2.57081	0.76672	2.22887	0.7712		1.41666	0.42206	1.44911	0.55955		1.99786	0.71249	2.07435	0.6745
2.31731	1.23026	1.26363	0.66024		2.57204	0.76702	2.23006	0.77281		1.41489	0.42337	1.44626	0.56004		1.99895	0.71799	2.07225	0.67526
2.30795	1.22416	1.26179	0.6513		2.57346	0.76735	2.23123	0.77435		1.41314	0.42493	1.44335	0.56042		2.00017	0.72364	2.07108	0.67674
2.29865	1.2178	1.26008	0.64229		2.57504	0.76774	2.23235	0.77583		1.41143	0.42672	1.44036	0.56074		2.0015	0.72939	2.07077	0.67889
2.28946	1.21119	1.25849	0.63329		2.57675	0.76821	2.23344	0.7772		1.40973	0.42877	1.43732	0.56098		2.00293	0.73516	2.07125	0.68164
2.28039	1.20439	1.25704	0.62432		2.57858	0.76876	2.23449	0.77846		1.40805	0.43107	1.43423	0.56116		2.00442	0.74092	2.07245	0.68493
2.27149	1.19742	1.25572	0.61546		2.58051	0.76941	2.23549	0.77959		1.40638	0.43362	1.43109	0.56131		2.00595	0.74662	2.07432	0.68867
2.26279	1.19031	1.25454	0.60676		2.5825	0.77017	2.23643	0.7806		1.4047	0.43644	1.42793	0.56141		2.0075	0.75219	2.07677	0.69282
2.25431	1.18311	1.2535	0.59826		2.58455	0.77105	2.23732	0.78143		1.40301	0.43955	1.42473	0.5615		2.00905	0.75758	2.07975	0.6973
2.24611	1.17582	1.2526	0.59002		2.58663	0.77207	2.23815	0.78209		1.40131	0.44292	1.42152	0.56157		2.01056	0.76275	2.08318	0.70205
2.2382	1.16851	1.25185	0.58209		2.58872	0.77322	2.23891	0.78257		1.39959	0.44658	1.4183	0.56164		2.01202	0.76764	2.087	0.70701
2.23061	1.16121	1.25126	0.57451		2.59079	0.77455	2.2396	0.78284		1.39784	0.45053	1.41507	0.56173		2.0134	0.7722	2.09115	0.7121
2.2234	1.15393	1.25081	0.56737		2.59283	0.77604	2.24021	0.78289		1.39605	0.45478	1.41185	0.56183		2.01468	0.77637	2.09555	0.71727
2.21657	1.14673	1.25052	0.56069		2.59481	0.77772	2.24075	0.7827		1.39421	0.45934	1.40865	0.56197		2.01583	0.78011	2.10014	0.72244
2.21018	1.13963	1.25039	0.55453		2.59672	0.77959	2.2412	0.78225		1.39233	0.46421	1.40547	0.56215		2.01683	0.78336	2.10485	0.72756
2.20425	1.13266	1.25041	0.54895		2.59852	0.78168	2.24156	0.78154		1.39039	0.46939	1.40231	0.5624		2.01765	0.78607	2.10962	0.73254
2.19881	1.12587	1.25061	0.54399		2.60021	0.78397	2.24183	0.78054		1.38838	0.4749	1.3992	0.56271		2.01828	0.78817	2.11438	0.73734
2.1939	1.11928	1.25097	0.53972		2.60175	0.78651	2.242	0.77925		1.38629	0.48074	1.39613	0.5631		2.01868	0.78963	2.11905	0.74189
2.18955	1.11293	1.2515	0.53618		2.60313	0.7893	2.24207	0.77763		1.38413	0.48692	1.39312	0.56358		2.01884	0.79039	2.12358	0.74611
2.18579	1.10686	1.2522	0.53343		2.60433	0.79233	2.24202	0.77569		1.38188	0.49344	1.39016	0.56417		2.01872	0.7904	2.1279	0.74994
2.18267	1.10108	1.25308	0.53151		2.60532	0.79564	2.24187	0.77339		1.37954	0.5003	1.38728	0.56487		2.01831	0.7896	2.13194	0.75332
2.1802	1.09565	1.25413	0.5305		2.60608	0.79924	2.2416	0.77073		1.3771	0.50752	1.38447	0.5657		2.01757	0.78796	2.13563	0.75619
2.17838	1.09058	1.25537	0.53036		2.60661	0.8031	2.24122	0.7677		1.37457	0.5151	1.38175	0.56665		2.01652	0.78545	2.13896	0.7585
2.1772	1.08586	1.25677	0.5311		2.60692	0.80721	2.24071	0.76434		1.37202	0.52302	1.37912	0.56772		2.01517	0.78213	2.14192	0.76028
2.17661	1.0815	1.25834	0.53264		2.60704	0.81151	2.24008	0.76066		1.3695	0.53125	1.37657	0.56892		2.01353	0.77806	2.14454	0.76153
2.17658	1.07749	1.26006	0.53497		2.60697	0.81598	2.23933	0.75669		1.36704	0.53982	1.37411	0.57023		2.01163	0.77328	2.14684	0.76224
2.17708	1.07384	1.26193	0.53803		2.60672	0.8206	2.23846	0.75243		1.36472	0.54868	1.37175	0.57165		2.00948	0.76785	2.14882	0.76245
2.17808	1.07054	1.26395	0.54178		2.60633	0.8253	2.23747	0.74792		1.36257	0.55783	1.36948	0.57318		2.00711	0.76182	2.15051	0.76214
2.17955	1.06758	1.26611	0.54618		2.60579	0.83007	2.23636	0.74318		1.36064	0.56728	1.36732	0.57481		2.00454	0.75522	2.15192	0.76133
2.18145	1.06498	1.26839	0.55121		2.60513	0.83487	2.23512	0.73823		1.359	0.57698	1.36525	0.57654		2.00178	0.74813	2.15305	0.76004
2.18374	1.06273	1.2708	0.5568		2.60436	0.83967	2.23375	0.73309		1.35769	0.58694	1.36329	0.57836		1.99885	0.74059	2.15394	0.75826
2.18641	1.06083	1.27333	0.56292		2.60349	0.84444	2.23227	0.72778		1.35676	0.59714	1.36144	0.58027		1.99578	0.73265	2.15459	0.756
2.18941	1.05927	1.27597	0.56954		2.60255	0.84912	2.23065	0.72233		1.35626	0.60758	1.3597	0.58225		1.99258	0.72436	2.15502	0.75327
2.19271	1.05806	1.27871	0.5766		2.60154	0.8537	2.22892	0.71674		1.35624	0.61824	1.35807	0.58433		1.98928	0.71576	2.15525	0.75007
2.19629	1.05719	1.28155	0.58408		2.60048	0.85814	2.22705	0.71106		1.35676	0.6291	1.35655	0.58648		1.98588	0.70693	2.15528	0.74643
2.2001	1.05667	1.28448	0.59193		2.59939	0.8624	2.22506	0.7053		1.35787	0.64015	1.35516	0.58868		1.98242	0.6979	2.15514	0.74234
2.20412	1.05648	1.2875	0.60009		2.59829	0.86644	2.22294	0.69947		1.35962	0.65139	1.35388	0.59097		1.97892	0.68871	2.15484	0.73781
2.20831	1.05665	1.29059	0.60856		2.59718	0.87024	2.22069	0.69361		1.36205	0.6628	1.35273	0.59331		1.97538	0.67944	2.15439	0.73285
2.21264	1.05715	1.29375	0.61727		2.59608	0.87376	2.21831	0.68774		1.36522	0.67438	1.35171	0.5957		1.97183	0.67013	2.15382	0.72746
2.21708	1.05799	1.29698	0.62618		2.59501	0.87696	2.2158	0.68186		1.36919	0.68609	1.35081	0.59815		1.9683	0.66081	2.15313	0.72166
2.2216	1.05916	1.30027	0.63526		2.59398	0.87982	2.21316	0.67602		1.374	0.69794	1.35005	0.60064		1.96479	0.65156	2.15234	0.71546
2.22615	1.06069	1.30361	0.64446		2.59301	0.88229	2.21039	0.67022		1.3797	0.70991	1.34942	0.60318		1.96133	0.64242	2.15146	0.70886
2.23072	1.06254	1.30699	0.65376		2.59211	0.88435	2.20749	0.66449		1.38635	0.72199	1.34892	0.60576		1.95795	0.63343	2.15052	0.70186
2.23527	1.06472	1.31041	0.66309		2.59131	0.88594	2.20446	0.65885		1.39399	0.73418	1.34857	0.60837		1.95465	0.62466	2.14952	0.69448
2.23976	1.06725	1.31387	0.67242		2.5906	0.88706	2.20129	0.65333		1.40268	0.74645	1.34836	0.61101		1.95146	0.61616	2.14849	0.68672
2.24417	1.0701	1.31735	0.68171		2.59002	0.88764	2.19799	0.64793		1.41247	0.75879	1.34829	0.61367		1.9484	0.60796	2.14743	0.6786
2.24846	1.07329	1.32084	0.69094		2.58957	0.88767	2.19456	0.6427		1.42341	0.77119	1.34837	0.61636		1.94548	0.60013	2.14636	0.67011
2.25259	1.07681	1.32435	0.70004		2.58926	0.88712	2.19099	0.63764		1.43555	0.78365	1.34861	0.61905		1.94273	0.59271	2.1453	0.66128
2.25655	1.08065	1.32786	0.70898		2.58913	0.88593	2.18728	0.63279		1.44895	0.79613	1.34899	0.62176		1.94017	0.58576	2.14426	0.6521
2.26028	1.08484	1.33138	0.71771		2.58917	0.88408	2.18344	0.62815		1.46365	0.80864	1.34953	0.62448		1.93781	0.57933	2.14325	0.64259
2.26377	1.08934	1.33488	0.72621		2.58941	0.88154	2.17947	0.62374		1.4797	0.82117	1.35023	0.62719		1.93568	0.57346	2.1423	0.63274
2.26698	1.09417	1.33837	0.73443		2.58985	0.87828	2.17535	0.61962		1.49715	0.83371	1.35109	0.62991		1.9338	0.5682	2.14142	0.62257
2.2699	1.09932	1.34184	0.74235		2.59051	0.87429	2.17114	0.61577		1.51598	0.84623	1.35214	0.63263		1.93217	0.56358	2.14061	0.61211
2.27258	1.10473	1.34529	0.74996		2.59135	0.86967	2.16689	0.61223		1.5361	0.85876	1.3534	0.63538		1.9308	0.55957	2.13985	0.6014
2.27502	1.1104	1.3487	0.75728		2.59237	0.86444	2.16268	0.60901		1.55744	0.87127	1.35491	0.63818		1.92969	0.55616	2.13916	0.59047
2.27726	1.11629	1.35208	0.7643		2.59354	0.85868	2.15855	0.60614		1.5799	0.88378	1.35671	0.64104		1.92885	0.55333	2.13851	0.57936
2.27931	1.12237	1.35542	0.77101		2.59485	0.85243	2.15459	0.60362		1.60341	0.89628	1.35882	0.64399		1.92827	0.55107	2.13791	0.56812
2.28121	1.12861	1.35871	0.77742		2.59628	0.84577	2.15085	0.6015		1.62789	0.90877	1.36128	0.64706		1.92798	0.54935	2.13734	0.55678
2.28297	1.13498	1.36196	0.78351		2.59782	0.83873	2.14739	0.59978		1.65324	0.92125	1.36413	0.65025		1.92796	0.54817	2.13679	0.54539
2.28463	1.14146	1.36514	0.78932		2.59945	0.83139	2.14428	0.59849		1.6794	0.93372	1.36739	0.65359		1.92822	0.54751	2.13627	0.53397
2.2862	1.148	1.36827	0.7948		2.60114	0.8238	2.14159	0.59764		1.70627	0.94617	1.37111	0.6571		1.92877	0.54735	2.13577	0.52258
2.28771	1.1546	1.37133	0.79998		2.6029	0.816	2.13938	0.59725		1.73377	0.95862	1.37531	0.6608		1.92961	0.54768	2.13527	0.51125
2.28919	1.1612	1.37433	0.80484		2.60469	0.80808	2.13771	0.59735		1.76183	0.97104	1.38004	0.6647		1.93074	0.54848	2.13477	0.50002
2.29065	1.16779	1.37724	0.80941		2.60651	0.80006	2.13664	0.59796		1.79035	0.98346	1.38531	0.66885		1.93217	0.54973	2.13427	0.48892
2.29213	1.17434	1.38008	0.81365		2.60833	0.79202	2.13625	0.59909		1.81926	0.99585	1.39118	0.67323		1.9339	0.55142	2.13375	0.47801
2.29365	1.1808	1.38283	0.81759		2.61013	0.78403	2.1366	0.60076		1.84847	1.00823	1.39766	0.67789		1.93594	0.55353	2.13321	0.46733
2.29523	1.18717	1.38549	0.82121		2.61191	0.77612	2.13774	0.603		1.8779	1.02059	1.4048	0.68283		1.93828	0.55606	2.13265	0.45689
2.2969	1.19339	1.38805	0.82452		2.61365	0.76834	2.13975	0.60582		1.90747	1.03293	1.41262	0.68809		1.94094	0.55897	2.13205	0.44676
2.29868	1.19946	1.39052	0.8275		2.61532	0.76078	2.14269	0.60925		1.9371	1.04524	1.42117	0.69368		1.94391	0.56226	2.13141	0.43696
2.30059	1.20534	1.39288	0.83017		2.61691	0.75349	2.14662	0.61331		1.96669	1.05755	1.43047	0.69962		1.94721	0.5659	2.13073	0.42753
2.30267	1.21099	1.39512	0.83254		2.61841	0.7465	2.1516	0.61801		1.99618	1.06982	1.44056	0.70593		1.95082	0.5699	2.12999	0.41853
2.30493	1.21639	1.39725	0.83457		2.61979	0.7399	2.15771	0.62338		2.02547	1.08207	1.45148	0.71263		1.95477	0.57422	2.12919	0.40998
2.3074	1.2215	1.39927	0.83628		2.62105	0.73372	2.165	0.62943		2.05449	1.09429	1.46325	0.71974		1.95905	0.57884	2.12832	0.40193
2.3101	1.22631	1.40115	0.83768		2.62216	0.72804	2.17355	0.63618		2.08315	1.10649	1.47591	0.72728		1.96366	0.58377	2.12737	0.39442
2.31306	1.23078	1.4029	0.83875		2.6231	0.72291	2.1834	0.64367		2.11137	1.11867	1.48949	0.73528		1.96861	0.58898	2.12635	0.38747
2.3163	1.23488	1.40452	0.8395		2.62387	0.71837	2.19464	0.65189		2.13906	1.13082	1.50404	0.74374		1.97391	0.59445	2.12523	0.38114
2.31985	1.23858	1.406	0.83992		2.62444	0.7145	2.20732	0.66088		2.16615	1.14293	1.51957	0.7527		1.97955	0.60017	2.12402	0.37547
2.32373	1.24185	1.40733	0.84002		2.62479	0.71135	2.2215	0.67066		2.19255	1.15502	1.53613	0.76217		1.98555	0.60611	2.12271	0.37048
2.32797	1.24466	1.40851	0.8398		2.62492	0.70897	2.23726	0.68124		2.21818	1.16707	1.55374	0.77218		1.9919	0.61228	2.12129	0.36623
2.33259	1.24698	1.40954	0.83924		2.6248	0.70742	2.25464	0.69266		2.24296	1.17909	1.57245	0.78274		1.9986	0.61865	2.11975	0.36275
2.33761	1.24879	1.4104	0.83836		2.62442	0.70676	2.27373	0.70491		2.2668	1.19108	1.59229	0.79386		2.00567	0.62521	2.11809	0.36008
2.34306	1.25005	1.4111	0.83714		2.62376	0.70705	2.29457	0.71802		2.28962	1.20304	1.61327	0.80559		2.01311	0.63192	2.1163	0.35826
2.34892	1.25078	1.41163	0.83561		2.62286	0.70824	2.31708	0.73196		2.31138	1.21492	1.63536	0.81788		2.02088	0.6388	2.1144	0.35728
2.35515	1.25099	1.41199	0.83378		2.6218	0.71027	2.34111	0.74665		2.33204	1.22669	1.65845	0.8307		2.02896	0.64582	2.11241	0.35709
2.36173	1.2507	1.41217	0.83167		2.62065	0.71305	2.36649	0.76202		2.35157	1.2383	1.68244	0.84402		2.0373	0.65297	2.11037	0.35764
2.36861	1.24995	1.41218	0.82928		2.61947	0.71652	2.39306	0.77802		2.36995	1.2497	1.70724	0.85778		2.04587	0.66024	2.10828	0.35894
2.37576	1.24876	1.41201	0.82665		2.61834	0.7206	2.42068	0.79455		2.38714	1.26084	1.73274	0.87197		2.05463	0.66761	2.10619	0.3609
2.38315	1.24714	1.41166	0.82378		2.61733	0.7252	2.44917	0.81156		2.40312	1.27167	1.75886	0.88653		2.06354	0.67508	2.10412	0.36351
2.39073	1.24513	1.41112	0.8207		2.6165	0.73027	2.47839	0.82898		2.41785	1.28214	1.78548	0.90143		2.07257	0.68263	2.1021	0.36671
2.39848	1.24275	1.4104	0.81742		2.61594	0.73571	2.50817	0.84674		2.4313	1.29222	1.81252	0.91662		2.08167	0.69025	2.10015	0.37047
2.40636	1.24001	1.40948	0.81396		2.6157	0.74146	2.53836	0.86476		2.44344	1.30184	1.83986	0.93208		2.09082	0.69791	2.09829	0.37477
2.41433	1.23695	1.40838	0.81034		2.61587	0.74743	2.5688	0.88298		2.45424	1.31098	1.86743	0.94774		2.09996	0.70563	2.09657	0.37953
2.42235	1.2336	1.40709	0.80656		2.6165	0.75356	2.59932	0.90134		2.46367	1.31956	1.8951	0.9636		2.10906	0.71338	2.09499	0.38475
2.4304	1.22995	1.40559	0.80266		2.61768	0.75976	2.62977	0.91975		2.4717	1.32756	1.9228	0.97959		2.11809	0.72115	2.0936	0.39037
2.43843	1.22607	1.4039	0.79865		2.61947	0.76596	2.66	0.93815		2.4783	1.33492	1.95042	0.99567		2.12701	0.72892	2.0924	0.39637
2.44642	1.22194	1.40201	0.79453		2.62195	0.77208	2.68984	0.95648		2.48345	1.34157	1.97785	1.01183		2.13578	0.73668	2.09145	0.40267
2.45432	1.21761	1.39992	0.79034		2.62518	0.77806	2.71914	0.97465		2.4871	1.3475	2.00501	1.028		2.14436	0.74443	2.09074	0.40929
2.4621	1.2131	1.39762	0.78608		2.62923	0.78381	2.74774	0.99261		2.48923	1.35265	2.03179	1.04417		2.15271	0.75215	2.09033	0.41613
2.46972	1.20843	1.39511	0.78179		2.63418	0.78925	2.77547	1.01028		2.4898	1.35698	2.0581	1.06027		2.1608	0.75982	2.09022	0.4232
2.47716	1.20362	1.39239	0.77746		2.6401	0.79432	2.80219	1.02759		2.4888	1.36041	2.08384	1.07627		2.16859	0.76744	2.09045	0.43044
2.48436	1.19871	1.38946	0.77312		2.64706	0.79892	2.82773	1.04448		2.48618	1.36293	2.1089	1.09214		2.17604	0.77499	2.09105	0.4378
2.49131	1.1937	1.38631	0.76879		2.65512	0.803	2.85193	1.06088		2.48192	1.36447	2.13319	1.10784		2.18312	0.78245	2.09204	0.44526
2.49796	1.18862	1.38295	0.76448		2.66436	0.80647	2.87465	1.0767		2.47598	1.36499	2.15661	1.12334		2.18977	0.78984	2.09344	0.45278
2.50427	1.18352	1.37936	0.76022		2.67485	0.80927	2.8957	1.0919		2.46834	1.36444	2.17907	1.13857		2.19598	0.79711	2.09529	0.46031
2.51022	1.17839	1.37555	0.75601		2.68666	0.8113	2.91495	1.1064		2.45897	1.36277	2.20046	1.15351		2.2017	0.80426	2.09761	0.46781
2.51576	1.17327	1.37152	0.75187		2.69986	0.8125	2.93223	1.12012		2.44783	1.35994	2.22069	1.16812		2.20688	0.81129	2.10043	0.47525
2.52086	1.16819	1.36726	0.74783		2.71452	0.81279	2.94739	1.13299		2.4349	1.3559	2.23966	1.18236		2.2115	0.81817	2.10377	0.48258
2.52549	1.16315	1.36277	0.74389		2.73072	0.81208	2.96026	1.14495		2.42014	1.3506	2.25726	1.1962		2.21552	0.82489	2.10766	0.48978
2.52961	1.1582	1.35805	0.74008		2.74851	0.81033	2.97068	1.15594		2.40353	1.34398	2.2734	1.20959		2.2189	0.83145	2.11213	0.49679
2.53318	1.15335	1.35309	0.73642		2.76799	0.80743	2.97851	1.16587		2.38503	1.33602	2.28799	1.22249		2.22159	0.83783	2.1172	0.50359
2.53617	1.14862	1.34789	0.73291		2.7892	0.80332	2.98357	1.17469		2.36461	1.32665	2.30092	1.23486		2.22357	0.84402	2.1229	0.51013
2.53855	1.14404	1.34246	0.72958		2.81221	0.79794	2.98574	1.18233		2.34226	1.31584	2.31211	1.24666		2.2248	0.85	2.12925	0.51637
2.54031	1.13961	1.33679	0.72641		2.83692	0.7913	2.98503	1.18879		2.31802	1.30362	2.32155	1.25789		2.22527	0.85577	2.1362	0.5223
2.54143	1.13535	1.33087	0.72342		2.86317	0.78348	2.98155	1.19409		2.29198	1.29006	2.32927	1.26854		2.225	0.86132	2.14368	0.52793
2.54194	1.13121	1.32472	0.72057		2.8908	0.77455	2.97539	1.19828		2.26425	1.27519	2.33531	1.2786		2.22398	0.86664	2.15161	0.53325
2.54181	1.12724	1.31833	0.71786		2.91964	0.76457	2.96664	1.20139		2.23489	1.25911	2.33969	1.28807		2.22223	0.87173	2.15992	0.53827
2.54106	1.12341	1.31171	0.71527		2.94953	0.75363	2.9554	1.20344		2.204	1.24185	2.34245	1.29694		2.21975	0.87658	2.16853	0.54298
2.53968	1.11972	1.30485	0.7128		2.98031	0.74178	2.94177	1.20446		2.17167	1.22349	2.34363	1.30519		2.21655	0.88119	2.17737	0.54738
2.53768	1.11617	1.29776	0.71043		3.01181	0.7291	2.92584	1.20448		2.13798	1.20408	2.34324	1.31285		2.21265	0.88553	2.18636	0.55148
2.53504	1.11277	1.29044	0.70814		3.04389	0.71563	2.90771	1.20354		2.10303	1.18368	2.34134	1.31988		2.20803	0.88962	2.19544	0.55526
2.53177	1.1095	1.28288	0.70595		3.07636	0.70149	2.88747	1.20166		2.06689	1.16237	2.33794	1.32629		2.20273	0.89343	2.20452	0.55874
2.52787	1.10638	1.27509	0.70383		3.10908	0.6867	2.86523	1.19887		2.02967	1.14018	2.33308	1.33208		2.19673	0.89697	2.21353	0.56191
2.52334	1.10338	1.26707	0.70176		3.14188	0.67136	2.84106	1.19522		1.99144	1.11719	2.32679	1.33724		2.19005	0.90023	2.2224	0.56477
2.51817	1.10052	1.25882	0.69974		3.1746	0.65552	2.81508	1.19072		1.9523	1.09346	2.3191	1.34177		2.1827	0.9032	2.23105	0.56732
2.51237	1.0978	1.25034	0.69776		3.20707	0.63926	2.78738	1.1854		1.91234	1.06903	2.31005	1.34564		2.17468	0.90587	2.23941	0.56955
2.50594	1.09519	1.24163	0.6958		3.23914	0.62264	2.75805	1.1793		1.87163	1.044	2.29967	1.34887		2.16601	0.90823	2.2474	0.57148
2.49887	1.09272	1.2327	0.69385		3.27063	0.60575	2.72719	1.17245		1.83027	1.01841	2.28798	1.35146		2.15668	0.91029	2.25494	0.57311
2.49116	1.09038	1.22354	0.69191		3.3014	0.58863	2.69489	1.16488		1.78835	0.99231	2.27503	1.35338		2.14671	0.91202	2.26197	0.57441
2.48282	1.08816	1.21416	0.68996		3.33128	0.57136	2.66126	1.15661		1.74596	0.96577	2.26084	1.35463		2.1361	0.91344	2.26841	0.57541
2.47384	1.08606	1.20455	0.68799		3.3601	0.55402	2.62638	1.14768		1.70318	0.93886	2.24545	1.35522		2.12487	0.91451	2.27419	0.57609
2.46422	1.08408	1.19471	0.68599		3.3877	0.53667	2.59035	1.13812		1.6601	0.91162	2.22888	1.35514		2.11301	0.91526	2.27922	0.57647
2.45396	1.08222	1.18466	0.68394		3.41393	0.51938	2.55328	1.12795		1.61681	0.88413	2.21117	1.35437		2.10054	0.91565	2.28344	0.57653
2.44306	1.08048	1.17438	0.68184		3.43861	0.50222	2.51524	1.11722		1.5734	0.85645	2.19236	1.35292		2.08747	0.91569	2.28676	0.57629
2.43152	1.07886	1.16389	0.67967		3.4616	0.48524	2.47635	1.10595		1.52995	0.82863	2.17246	1.35079		2.0738	0.91537	2.28913	0.57572
2.41934	1.07734	1.15317	0.67743		3.48272	0.46854	2.43669	1.09417		1.48656	0.80073	2.15153	1.34794		2.05953	0.91469	2.29045	0.57485
2.40651	1.07595	1.14223	0.6751		3.50181	0.45217	2.39637	1.0819		1.44331	0.77282	2.12958	1.34441		2.04468	0.91363	2.29066	0.57366
2.39304	1.07466	1.13108	0.67267		3.51871	0.43621	2.35547	1.06919		1.40028	0.74496	2.10665	1.34017		2.02926	0.91218	2.28969	0.57215
2.37893	1.07347	1.11971	0.67012		3.53327	0.42071	2.3141	1.05605		1.35758	0.7172	2.08277	1.33521		2.01327	0.91035	2.28745	0.57034
2.36417	1.0724	1.10812	0.66746		3.54531	0.40575	2.27234	1.04253		1.31528	0.68961	2.05798	1.32954		1.99671	0.90813	2.28387	0.56821
2.34877	1.07142	1.09631	0.66468		3.55468	0.39141	2.2303	1.02865		1.27348	0.66225	2.0323	1.32315		1.97961	0.9055	2.27888	0.56577
2.33272	1.07055	1.0843	0.66173		3.56121	0.37774	2.18807	1.01445		1.23225	0.63518	2.00576	1.31603		1.96196	0.90246	2.27241	0.56301
2.31602	1.06978	1.07207	0.65863		3.56474	0.36483	2.14575	0.99994		1.1917	0.60846	1.97841	1.30818		1.94377	0.899	2.26437	0.55994
2.29867	1.06912	1.05962	0.65538		3.56512	0.35272	2.10343	0.98517		1.1519	0.58216	1.95027	1.29959		1.92504	0.89514	2.2547	0.55655
2.28068	1.06854	1.04696	0.65194		3.56217	0.3415	2.06121	0.97016		1.11295	0.55632	1.92138	1.29024		1.9058	0.89082	2.24332	0.55284
2.26203	1.06807	1.0341	0.6483		3.55573	0.33124	2.01919	0.95494		1.07493	0.53102	1.89175	1.28017		1.88604	0.88608	2.23016	0.54882
2.24274	1.06768	1.02102	0.64448		3.54565	0.322	1.97745	0.93955		1.03794	0.5063	1.86144	1.26933		1.86577	0.88089	2.21513	0.54449
2.22279	1.06739	1.00773	0.64044		3.53177	0.31384	1.9361	0.92402		1.00205	0.48225	1.83047	1.25772		1.845	0.87525	2.19818	0.53982
2.20219	1.06719	0.99424	0.63617		3.51391	0.30685	1.89524	0.90836		0.967361	0.458909	1.79887	1.24536		1.82374	0.86915	2.17921	0.53486
2.18094	1.06708	0.980538	0.631672		3.49192	0.30109	1.85495	0.89263		0.933958	0.436352	1.76667	1.23223		1.80199	0.86259	2.15816	0.52957
2.15903	1.06706	0.96663	0.62692		3.46563	0.29663	1.81533	0.87684		0.901929	0.414621	1.7339	1.21833		1.77977	0.85554	2.13495	0.52397
2.13647	1.06711	0.952516	0.621914		3.43489	0.29354	1.77649	0.86102		0.871362	0.393788	1.70061	1.20363		1.75707	0.84803	2.10951	0.51805
2.11325	1.06726	0.938197	0.616643		3.39953	0.29188	1.73851	0.84521		0.842344	0.373916	1.66681	1.18816		1.73391	0.84003	2.08177	0.5118
2.08938	1.06748	0.923675	0.611095		3.35939	0.29172	1.70149	0.82944		0.814965	0.355055	1.63255	1.17189		1.7103	0.83153	2.05164	0.50524
2.06485	1.06778	0.908949	0.605251		3.31431	0.29314	1.66553	0.81373		0.789311	0.337289	1.59785	1.15482		1.68624	0.82252	2.01906	0.49836
2.03966	1.06816	0.894022	0.599108		3.26412	0.29621	1.63072	0.79813		0.765471	0.320649	1.56275	1.13695		1.66174	0.81302	1.98395	0.49116
2.01381	1.06862	0.878893	0.592657		3.20867	0.30097	1.59717	0.78264		0.743533	0.305217	1.52727	1.11828		1.6368	0.803	1.94623	0.48365
1.98731	1.06914	0.863565	0.585875		3.14779	0.30753	1.56495	0.76732		0.723585	0.291045	1.49146	1.09879		1.61144	0.79245	1.90583	0.47581
1.96014	1.06975	0.848036	0.578754		3.08131	0.31594	1.53418	0.75218		0.705714	0.278193	1.45533	1.07849		1.58566	0.78138	1.86268	0.46765
1.93231	1.07042	0.83231	0.57129		3.00909	0.32625	1.50494	0.73727		0.69001	0.266726	1.41893	1.05736		1.55947	0.76978	1.8167	0.45917
1.90382	1.07116	0.816386	0.563464		2.93095	0.33856	1.47734	0.7226		0.67656	0.256702	1.38229	1.03539		1.53288	0.75762	1.76781	0.45038
1.87467	1.07197	0.800265	0.555265		2.84674	0.35292	1.45146	0.70822		0.665451	0.248184	1.34543	1.0126		1.50589	0.74492	1.71595	0.44126
1.84486	1.07283	0.783948	0.546692		2.75628	0.36941	1.42741	0.69414		0.656773	0.24123	1.30839	0.98897		1.47852	0.73166	1.66104	0.43182
1.81438	1.07377	0.767436	0.537724		2.65943	0.38808	1.40528	0.68041		0.650612	0.235904	1.27121	0.96449		1.45076	0.71784	1.603	0.42205
1.78323	1.07477	0.750731	0.528359		2.55602	0.40902	1.38517	0.66704		0.647057	0.232264	1.23391	0.93916		1.42263	0.70345	1.54175	0.41198
1.75142	1.07582	0.733832	0.518568		2.44588	0.43229	1.36716	0.65408		0.646197	0.230371	1.19652	0.91298		1.39414	0.68848	1.47723	0.40157
1.71894	1.07694	0.716741	0.508359		2.32885	0.45797	1.35137	0.64154		0.648118	0.230287	1.15908	0.88594		1.36529	0.67292	1.40936	0.39084
1.6858	1.0781	0.699459	0.497711		2.20477	0.48611	1.33788	0.62947		0.65291	0.232072	1.12163	0.85802		1.33609	0.65677	1.33807	0.37979
1.65198	1.07933	0.681987	0.486613		2.07349	0.51678	1.32678	0.6179		0.66066	0.235786	1.08418	0.82924		1.30654	0.64003	1.26327	0.36842
1.6175	1.0806	0.664324	0.475056		1.93483	0.55007	1.31819	0.60684		0.671455	0.241493	1.04678	0.79957		1.27666	0.62268	1.1849	0.35672
1.58235	1.08193	0.646474	0.463016		1.78864	0.58603	1.31218	0.59634		0.685385	0.249249	1.00946	0.76903		1.24646	0.60471	1.10288	0.3447
1.54652	1.08331	0.628435	0.450505		1.63475	0.62473	1.30886	0.58642		0.702537	0.259118	0.972238	0.737602		1.21593	0.58612	1.01714	0.33235

## Sheet: Figure_S10_B
ΔbcnA	k56-2	ΔbcnA+ 100 μg ml-1 PmB	K56-2 + 100 μg ml-1 PmB	ΔlcoA	ΔlcoA+ 100 μg ml-1 PmB	ΔpsrA	ΔpsrA+ 100 μg ml-1 PmB
35	22	44	31	24	35	25	26
46	31	37	30	20	38	27	28
32	20	31	30	21	37	24	34
31	23	46	31	24	34	22	31
44	18	26	29	21	35	17	33
48	22	46	36	25	35	17	24
37	23	27	24	31	34	18	36
40	21	33	27	28	35	20	36
23	21	46	34	21	37	20	23
21	25	47	35	22	35	19	39
22	25	33	25	20	38	20	29
29	23	37	28	24	34	20	32
23	20	42	30	23	42	18	52
44	18	36	39	26	34	22	47
25	18	25	26	26	39	19	40
21	18	29	31	29	39	19	28
22	18	48	24	27	33	17	31
26	18	22	24	21	34	18	27
23	24	39	24	22	35	18	50
25	23	38	37	27	39	19	50
29	24	40	31	25	37	17	36
35	21	47	34	23	34	20	66
	19	44	34	23	39	17	49
	19	38	36	20	34	17	42
	20	37	29	22	34	18	59
	23		33	26	36	21	38
	31		32	26	34	17	63
	22		34	25	39	19	61
			32	20	35	19	32
			30		34	21
			29		34	25
			29		34	20
			31		35	21
			34		38	21
			30		39	28
			36		40	19
			30		36	17
			38		35	18
			40		45	17
			32		40	22
			33		33	18
			39		35	20
			34		34	19
			30		38	22
					35	20
					36	22
					36	21
					43	27
					34	20
					37	29
					34
					34
					33
					37
					41
					35
					35
					35
					34
					37
					33
					35
					37
					35
					37
					37
					40
					42
					33
					36
					38
					34
					41
					34
					34
					34
					38
					34
					34
					37
					34
					34
					36
					34
					34
					34
					39

[truncated: 2 more sheets: Figure_S11_A, Figure_S11_B]
